# Supplementary material for: Assessing Evolutionary Significant Units (ESU) of the Endangered Freshwater Pearl Mussel (Margaritifera margaritifera) in Southeast Norway on the Basis of Genetic Analysis
Source: Genes (Basel). 2020 Sep 8;11(9):1061. doi: 10.3390/genes11091061 (PMC7565849; doi:10.3390/genes11091061)
Supplement: Supplementary file 1 [file genes-11-01061-s001.zip]

Archive with 3 entries (3 files):
- Table S1.docx
- Table S2. Characteristics of six simple sequence repeat (SSR) loci for the freshwater pearl mussel (Margaritifera margaritifera).docx
- Table S3. GenPop.format.txt
