# Supplementary material for: Assessing Evolutionary Significant Units (ESU) of the Endangered Freshwater Pearl Mussel (Margaritifera margaritifera) in Southeast Norway on the Basis of Genetic Analysis
Source: Genes (Basel). 2020 Sep 8;11(9):1061. doi: 10.3390/genes11091061 (PMC7565849; doi:10.3390/genes11091061)
Supplement: Supplementary file 1 [file genes-11-01061-s001.zip › Table S3. GenPop.format.txt]

Title line:"14.pop.Gen.Pop.3D"
MarMa3116
MarMa3621
MarMa4277
MarMa4315
MarMa5167
Mm2209
Mm2230
Mm2233
Mm2235
Mm2236
Mm2238
POP
Lom ,	000000	000000	000000	000000	000000	203203	236244	165165	211211	183183	115115
Lom ,	208208	183187	188190	176176	127127	183203	238246	165165	235235	183183	115121
Lom ,	208208	183187	188190	176176	127127	183203	128238	165168	227235	183183	121121
Lom ,	000000	187187	186188	176176	000000	183191	000000	165168	235235	183183	115121
Lom ,	000000	000000	000000	000000	000000	203203	242242	165165	211235	183183	115115
Lom ,	208208	171187	178190	176176	139139	183203	246246	165165	235235	183183	121121
Lom ,	208208	187203	186188	176176	127127	183203	238246	165168	211235	183183	121121
Lom ,	208214	187187	188188	176176	127127	203203	238238	165165	211235	183183	121121
Lom ,	208208	187187	188188	176186	127127	183203	238246	162165	235235	183183	121121
Lom ,	208216	187203	184190	176176	127127	183183	238246	165168	211235	183183	115121
Lom ,	208208	187203	184188	176176	139139	183183	238246	165165	235235	183183	121121
Lom ,	208208	187187	188190	176176	139139	183183	238238	165165	235235	183183	115115
Lom ,	208208	000000	188188	176176	127127	203203	238238	165165	235235	223223	121121
Lom ,	000000	000000	000000	176176	127127	203203	238246	165165	235235	183183	115121
Lom ,	208208	187187	188190	176176	127127	203203	238246	165165	235235	183183	115115
Lom ,	208208	171171	176188	176176	139139	183203	238246	165168	235239	183183	115121
Lom ,	208208	187203	176190	176176	139139	203203	238238	165165	235235	183183	115121
Lom ,	208208	187187	190190	176176	127127	203207	238238	162165	235235	183183	115121
Lom ,	000000	171183	176188	176176	127127	000000	000000	000000	000000	000000	000000
Lom ,	208208	183187	176188	176176	000000	183203	246246	165165	235235	183183	115121
Lom ,	208214	187187	188190	176176	139139	183203	246246	165168	235235	183183	121121
Lom ,	208208	187203	190192	176176	139139	183203	238242	165165	231235	183183	115115
Lom ,	208208	187203	176194	176176	127127	203203	238246	165168	235235	183183	115121
Lom ,	208208	187187	186188	176176	143143	183203	246246	165165	235235	183183	115115
Lom ,	208208	183187	190192	176176	127127	191207	238246	165168	235235	183183	115121
Lom ,	208208	183187	190190	176176	127127	183203	238246	165165	235235	183183	115121
Lom ,	208208	183187	188190	176176	139139	183203	238246	168168	235235	183183	115121
Lom ,	208208	181183	176190	176176	139139	203211	238238	165165	235235	183183	115121
Lom ,	000000	183187	190190	176176	127127	183203	238238	165168	235235	183183	115121
Lom ,	208208	171189	176190	176176	127127	183203	238246	165165	235239	183183	115115
POP
Et ,	208208	187187	186188	176180	139139	183203	242242	165165	235235	183183	121121
Et ,	208208	181181	186188	176176	000000	191203	238246	162165	235235	183183	121121
Et ,	208208	187187	186188	174186	000000	203203	242242	165165	235235	183183	121121
Et ,	208208	171187	184184	176180	139139	183203	246246	165165	235235	183203	121121
Et ,	208216	187187	188188	174176	000000	183203	246246	165165	235235	183203	121121
Et ,	000000	187187	186188	176176	000000	183203	242242	165165	211211	183183	118121
Et ,	208208	187187	186188	174174	137137	183183	242242	165165	227235	183183	121121
Et ,	208208	187189	186188	174176	000000	183183	242242	165165	227235	183183	121121
Et ,	208208	171187	186188	176176	127139	183203	242242	165165	227235	183183	121121
POP
Fall ,	212212	171189	190190	176176	127127	203207	242242	162165	195211	183183	118118
Fall ,	212214	181189	186192	176176	143143	203207	238238	162165	195223	183223	118121
Fall ,	212212	181181	190192	176176	139139	207207	242242	162165	195207	183223	118118
Fall ,	212214	171181	186190	176180	127127	183207	238242	162165	195195	183183	121121
Fall ,	212214	171181	190190	176180	127127	191207	238242	162165	195203	183183	118121
Fall ,	214214	171171	190192	176180	143143	203207	238242	165165	195195	183183	118121
Fall ,	212214	171171	188190	176180	143143	183183	238242	162165	207215	183183	118118
Fall ,	214214	181191	190192	176180	139143	183207	238242	165165	203223	183183	118121
Fall ,	212214	181181	182186	176176	139143	207207	238242	162165	195195	183223	118121
Fall ,	212212	181191	184190	174180	143143	203207	238242	165165	223223	183223	118121
Fall ,	000000	181189	186190	176180	139143	207207	242242	162165	211215	183223	118121
Fall ,	212212	171181	186190	176180	000000	183207	242242	162165	195211	183223	118121
Fall ,	212214	171189	190190	180180	000000	183207	238242	162165	215219	183183	118121
Fall ,	214214	181189	188188	176180	127127	183207	238242	162162	195223	183183	118121
Fall ,	214214	181189	188190	176180	143143	207207	242242	162165	195211	183183	118121
Fall ,	210212	171181	190190	180180	127143	191207	242242	162162	195211	183183	118121
Fall ,	212212	171171	182184	174180	127127	207207	238238	162162	195195	183183	118118
Fall ,	212214	171181	186190	176176	143143	183207	242242	162162	195215	183183	118118
Fall ,	214214	181189	182192	174176	137139	183183	238242	165165	207215	183183	121121
Fall ,	212214	181189	190190	174174	127127	207207	242242	162165	195215	183183	121121
Fall ,	212212	171171	186188	174180	127127	203207	238238	162165	195211	183223	118118
Fall ,	214214	171191	194194	176180	143143	183203	238242	162162	207223	223223	118121
Fall ,	212214	191191	188192	176176	127127	183183	238242	162165	195211	183223	121121
Fall ,	212214	171181	192192	176176	127127	207207	242242	165165	211211	183223	118118
Fall ,	214214	181181	190190	176176	000000	207207	000000	165165	211211	183223	118118
Fall ,	214214	171189	192192	176176	000000	183183	242242	165165	195195	183183	118118
Fall ,	212212	181189	188192	174176	143143	207207	242242	162162	195195	183183	118121
Fall ,	212214	181189	184192	176176	143143	183191	238238	162162	195215	183183	118118
Fall ,	000000	171189	184194	174180	127127	183183	238242	162162	211211	183183	118118
Fall ,	212214	171189	192194	180180	127127	183183	238242	162165	211223	223223	118118
POP
Sor ,	208208	187187	188190	176176	000000	183183	238238	165165	235235	183183	121121
Sor ,	208242	187187	182186	176176	141141	203211	238238	165165	211235	183227	121121
Sor ,	208208	187187	186186	176176	139139	203211	238238	165165	211235	223227	121121
Sor ,	208212	187191	182186	176176	139139	203219	238238	165165	195235	227231	121121
Sor ,	208208	187195	182190	176176	139139	203203	238238	165165	235235	183227	121121
Sor ,	000000	000000	184186	176176	000000	183203	238238	162165	235235	183227	121121
Sor ,	208208	187187	186186	000000	000000	211211	238238	165165	235235	183183	121121
Sor ,	208214	187195	182186	176176	139139	203211	238238	165165	235235	183223	121121
Sor ,	208208	187187	184186	176176	139143	203211	238238	165165	211235	183183	121121
Sor ,	208208	187195	182190	176176	139139	203203	238238	162165	195235	183223	121121
Sor ,	208242	187191	182182	176176	139141	183183	238238	165165	211235	183183	121121
Sor ,	208208	187187	182182	176176	139139	183203	238238	165165	235235	183227	121121
Sor ,	000000	191191	182184	176176	000000	183183	238242	165165	235235	183227	121121
Sor ,	208208	187187	182182	176176	000000	183183	238242	165165	235235	183227	121121
Sor ,	242242	187187	182182	176176	000000	183203	238238	165165	235235	183183	121121
Sor ,	208208	191195	182186	176176	139139	183203	238238	165165	235235	183227	121121
Sor ,	208208	187195	186186	176176	139139	203211	238238	165165	235235	183183	121121
Sor ,	208208	187187	186186	176176	139139	183183	238238	165165	235235	223227	121121
Sor ,	208208	191195	182182	176176	139139	183203	238238	165165	235235	183223	121121
Sor ,	208208	187187	182184	176176	139139	211219	238238	165165	235235	227227	121121
Sor ,	000000	189191	182182	000000	000000	183203	000000	165165	000000	183183	121121
Sor ,	208240	187195	186186	176176	000000	183183	238238	162165	211235	183183	121121
Sor ,	208208	187187	182186	176176	139139	203219	238238	162165	235235	227227	121121
Sor ,	208208	187187	178182	176176	139139	183203	238238	165165	211235	183227	121121
POP
Hun ,	208208	189189	188188	176176	139139	203203	238238	165165	235235	183183	121121
Hun ,	208208	189189	188188	176176	139139	203203	238238	165165	235235	183183	121121
Hun ,	208208	189189	188188	176176	139139	203203	238238	165165	235235	183183	121121
Hun ,	208208	189189	188188	176176	139139	203203	238238	165165	235235	183183	121121
Hun ,	208208	189191	188188	176176	139139	203203	238238	165165	235235	183183	121121
Hun ,	208208	191191	188188	176176	139139	203203	238238	165165	235235	183183	121121
Hun ,	208208	189191	188188	176176	139139	203203	238238	165165	235235	183183	121121
Hun ,	208208	191191	188188	176176	139139	203203	238238	165165	235235	183183	121121
Hun ,	208208	189189	188188	176176	137137	203203	238238	165165	235235	183183	121121
Hun ,	208208	189191	188188	176176	139139	203203	238238	165165	235235	183183	121121
Hun ,	208208	189189	188188	176176	139139	203203	238238	165165	235235	183183	121121
Hun ,	208208	191191	188188	176176	139139	203203	238238	165165	235235	183183	121121
Hun ,	208208	189189	182182	176176	139139	203203	238238	165165	235235	183183	121121
Hun ,	208208	189189	188188	176176	139139	203203	238238	165165	235235	183183	121121
Hun ,	208208	191191	188188	176176	139139	203203	238238	165165	235235	183183	121121
Hun ,	208208	189189	188188	176176	139139	203203	238238	165165	235235	183183	121121
Hun ,	208208	189189	188188	176176	139139	203203	238238	165165	235235	183183	121121
Hun ,	208208	189189	188188	176176	137139	203203	238238	165165	235235	183183	121121
Hun ,	208208	191191	188188	176176	000000	203203	238238	165165	235235	183183	121121
Hun ,	208208	189189	188188	176176	139139	203203	238238	165165	235235	183183	121121
Hun ,	208208	189189	182188	176176	137139	203203	238238	165165	235235	183183	121121
Hun ,	208208	189189	188188	176176	137139	203203	238238	165165	235235	183183	121121
Hun ,	208208	189189	188188	176176	139139	203203	238238	165165	235235	183183	121212
Hun ,	208208	191191	188188	176176	139139	203203	238238	165165	235235	183183	121121
Hun ,	208208	191191	188188	176176	139139	203203	238238	165165	235235	183183	121121
Hun ,	208208	189189	188188	176176	139139	203203	238238	165165	235235	183183	121121
Hun ,	208208	189189	188188	176176	139139	203203	238238	165165	235235	183183	121121
Hun ,	208208	189189	188188	176176	137139	203203	238238	165165	235235	183183	121121
Hun ,	208208	191191	188188	176176	139139	203203	238238	165165	235235	183183	121121
Hun ,	208208	189189	188188	176176	139139	203203	238238	165165	235235	183183	121121
Hun ,	208208	189189	188188	000000	139139	203203	238238	165165	235235	183183	121121
Hun ,	208208	189189	188188	176176	139139	203203	238238	165165	235235	183183	121121
Hun ,	208208	191191	188188	176176	139139	203203	238238	165165	235235	183183	121121
Hun ,	208208	189189	188188	176176	139139	203203	238238	165165	235235	183183	121121
Hun ,	208208	189189	188188	176176	139139	203203	238238	165165	235235	183183	121212
Hun ,	208208	189189	188188	176176	139139	203203	238238	165165	235235	183183	121121
Hun ,	208208	189189	188188	176176	139139	203203	238238	165165	235235	183183	121121
Hun ,	208208	191191	188188	176176	137139	203203	238238	165165	235235	183183	121121
Hun ,	208208	189189	188188	176176	000000	203203	238238	165165	235235	183183	121121
Hun ,	208208	189191	188188	176176	139139	203203	238238	165165	235235	183183	121121
Hun ,	208208	189189	188188	176176	139139	203203	238238	165165	235235	183183	121121
POP
Lei ,	208208	187187	188188	176176	139139	203203	238238	165165	235235	183183	121121
Lei ,	208208	187187	188188	176176	139139	000000	000000	000000	000000	000000	000000
Lei ,	208208	187187	188188	176176	139139	203203	238238	165165	235235	183183	121121
Lei ,	000000	000000	000000	000000	000000	203203	238238	165165	235235	183183	121121
Lei ,	208208	187187	182182	176176	139139	203203	238238	165165	235235	183183	121121
Lei ,	208208	187187	188188	176176	000000	203203	238238	165165	235235	183183	121121
Lei ,	208208	187187	188188	176176	000000	203203	238238	165165	235235	183183	121121
Lei ,	208208	187187	188188	176176	137137	203203	238238	165165	235235	183183	121121
Lei ,	208208	187187	188188	176176	139139	203203	238238	165165	235235	183183	121121
Lei ,	208208	187187	182182	176176	139139	203203	238238	165165	235235	183183	121121
Lei ,	208208	187187	188188	176176	139139	203203	238238	165165	235235	183183	121121
Lei ,	208208	092187	188188	176176	139139	203203	238238	165165	235235	183183	121121
Lei ,	208208	187187	188188	176176	139139	203203	238238	165165	235235	183183	121121
Lei ,	208208	187187	188188	176176	000000	203203	238238	165165	235235	183183	121121
Lei ,	208208	187187	188188	176176	000000	203203	238238	165165	235235	183183	121121
Lei ,	208208	187187	188188	176176	139139	203203	238238	165165	235235	183183	121121
Lei ,	208208	187187	188188	176176	000000	203203	238238	165165	235235	183183	121121
Lei ,	208208	187187	188188	176176	139139	203203	238238	165165	235235	183183	121121
Lei ,	208208	187187	188188	176176	000000	000000	000000	000000	000000	000000	000000
Lei ,	208208	187187	188188	176176	139139	203203	238238	165165	235235	183183	121121
Lei ,	208208	187187	188188	176176	139139	203203	238238	165165	235235	183183	121121
Lei ,	000000	000000	000000	000000	000000	203203	238238	165165	235235	183183	121121
Lei ,	208208	187187	188188	176176	139139	203203	238238	165165	235235	183183	121121
Lei ,	208208	187187	188188	176176	139139	203203	238238	165165	235235	183183	121121
Lei ,	208208	187187	188188	176176	000000	203203	238238	165165	235235	183183	121121
Lei ,	208208	187187	188188	176176	139139	203203	238238	165165	235235	183183	121121
Lei ,	208208	187187	188188	176176	139139	203203	238242	165165	235235	183183	121121
Lei ,	208208	187187	188188	176176	000000	203203	238238	165165	235235	183183	121121
Lei ,	208208	187187	188188	176176	000000	203203	238238	165165	235235	183183	121121
Lei ,	208208	187187	188188	176176	139139	203203	238238	165165	235235	183183	121121
Lei ,	208208	187187	188188	176176	139139	203203	238238	165165	235235	183183	121121
Lei ,	208208	187187	188188	176176	137137	203203	238238	165165	235235	183183	121121
Lei ,	208208	187187	182182	176176	139139	203203	238238	165165	235235	183183	121121
Lei ,	000000	000000	000000	000000	000000	203203	238238	165165	235235	183183	121121
Lei ,	208208	187187	188188	176176	139139	203203	238238	165165	235235	183183	121121
POP
Kam ,	208208	187187	188188	176176	139139	203203	238238	165165	235235	183183	121121
Kam ,	208208	092187	182182	176176	000000	203203	238238	165165	235235	183183	121121
Kam ,	208208	187187	188188	176176	139141	203203	238238	165165	235235	183183	121121
Kam ,	208208	187187	182182	176176	139139	203203	238238	165165	235235	183183	121121
Kam ,	208208	187187	188188	176176	000000	203203	238238	165165	235235	183183	121121
Kam ,	208208	187187	188188	176176	139139	203203	238238	165165	235235	183183	121121
Kam ,	208208	187187	188188	176176	000000	203203	238238	165165	235235	183183	121121
Kam ,	208208	187187	188188	176176	139139	203203	238238	165165	235235	183183	121121
Kam ,	208208	187187	188188	176176	139139	203203	238238	165165	235235	183183	121121
Kam ,	208208	187187	188188	176176	000000	203203	238238	165165	235235	183183	121121
Kam ,	208208	187187	000000	000000	000000	203203	238238	165165	235235	183183	121121
Kam ,	208208	187187	188188	176176	000000	203203	238238	165165	235235	183183	121121
Kam ,	208208	187187	188188	176176	139139	203203	238238	165165	235235	183183	121121
Kam ,	208208	187187	182182	176176	000000	203203	238238	165165	000000	183183	121121
Kam ,	208208	187187	188188	176176	000000	203203	238238	165165	235235	183183	121121
Kam ,	208208	187187	182182	176176	139139	203203	238238	165165	235235	183183	121121
Kam ,	208208	187187	182188	176176	139139	203203	238238	165165	235235	183183	121121
Kam ,	208208	187187	188188	168176	000000	203203	238238	165165	235235	183183	121121
Kam ,	208208	187187	188188	176176	139139	203203	238238	165165	235235	183183	121121
Kam ,	208208	187187	188188	176176	139139	203203	238238	165165	235235	183183	121121
Kam ,	208208	187187	188188	176176	139139	000000	000000	000000	000000	000000	000000
Kam ,	208208	187187	188188	176176	139139	203203	238238	165165	235235	183183	121121
Kam ,	208208	187187	188190	176176	139139	203203	238238	165165	235235	183183	121121
Kam ,	208208	187187	182188	176176	000000	203203	238238	165165	235235	183183	121121
Kam ,	208208	187187	188190	176176	139139	203203	238238	165165	235235	183183	121121
Kam ,	208208	187187	188188	176176	139139	203203	238238	165165	235235	183183	121121
Kam ,	208208	187187	188188	176176	139139	203203	238238	165165	235235	183183	121121
Kam ,	208208	187187	188188	176176	000000	203203	238238	165165	235235	183183	121121
Kam ,	000000	187187	000000	000000	000000	203203	238238	165165	235235	183183	121121
Kam ,	208208	187187	188188	176176	139139	000000	000000	000000	000000	000000	000000
POP
Gje ,	208208	189191	190190	176176	139139	203203	238238	165165	235235	183183	121121
Gje ,	208208	189189	190190	176176	139139	203203	238242	165165	235235	183183	121121
Gje ,	208208	189189	190190	176176	000000	195195	238238	165165	235235	183183	121121
Gje ,	208208	189189	190190	176176	139139	203203	000000	165165	235235	183183	121121
Gje ,	208208	189189	186190	176176	139139	203203	238238	165165	235235	183183	121121
Gje ,	208208	189189	190190	176176	000000	203203	242242	165165	235235	183183	121121
Gje ,	208208	187187	190190	176176	000000	203203	238238	165165	235235	183183	121121
Gje ,	208208	191191	190190	176176	000000	203203	242242	165165	235235	183183	121121
Gje ,	208208	189189	188190	176176	000000	203203	238238	165165	235235	183183	121121
Gje ,	208208	189189	190190	176176	139139	203203	238238	165165	235235	183183	121121
Gje ,	208208	189189	190190	176176	139139	203203	238238	165165	235235	183183	121121
Gje ,	208208	189189	190190	176176	000000	203203	242242	165165	235235	183183	121121
Gje ,	208208	189189	190190	176176	139139	203203	238238	165165	235235	183183	121121
Gje ,	208208	191191	190190	176176	139139	203203	242242	165165	235235	183183	121121
Gje ,	208208	187189	190190	176176	139139	195203	242242	165165	235235	183183	121121
Gje ,	208208	189189	190190	176176	000000	203203	242242	165165	235235	183183	121121
Gje ,	208208	189191	190190	176176	000000	203203	238238	165165	235235	183183	121121
Gje ,	208208	189189	192192	176176	139139	203203	238238	165165	235235	183183	121121
Gje ,	208208	189189	192192	176176	139139	203203	242242	165165	235235	183183	121121
Gje ,	208208	189189	192192	176176	139139	203203	242242	165165	235235	183183	121121
Gje ,	208208	189189	192192	176176	139139	203203	242242	165165	235235	183183	121121
Gje ,	208208	189189	192192	176176	139139	203203	242242	165165	235235	183183	121121
Gje ,	208208	189189	192192	176176	139139	203203	242242	165165	235235	183183	121121
Gje ,	208208	189189	192192	176176	139139	203203	242242	165165	235235	183183	121121
Gje ,	208208	189189	192192	176176	139139	203203	238238	165165	235235	183183	121121
Gje ,	208208	189189	192192	176176	139139	203203	238238	165165	235235	183183	121121
Gje ,	208208	189189	192192	176176	139139	203203	242242	165165	235235	183183	121121
Gje ,	208208	187189	192192	176176	139139	197197	242242	165165	235235	183183	121121
Gje ,	208208	189189	192192	176176	139139	183203	238238	165165	235235	183183	121121
POP
Bra ,	208208	187187	188188	176176	139139	203203	238238	165165	235235	183183	121121
Bra ,	208208	187191	188190	176176	000000	203203	238246	165165	235235	183183	121121
Bra ,	208208	187191	188188	176176	000000	203203	246246	165165	235235	183183	121121
Bra ,	000000	000000	000000	000000	000000	203203	238246	165165	235235	183183	121121
Bra ,	208208	187187	190190	176176	000000	203203	238238	165165	235235	183183	121121
Bra ,	208208	191191	190190	176176	000000	203203	238238	165165	235235	183183	121121
Bra ,	208208	191191	188188	176176	139139	203203	246246	165165	235235	183183	121121
Bra ,	208208	187187	190190	176176	139139	203203	238238	165165	235235	183183	121121
Bra ,	208208	187191	188190	176176	139139	000000	000000	000000	000000	000000	000000
Bra ,	208208	191191	188190	176176	139139	203203	238238	165165	235235	183183	121121
Bra ,	208208	191191	190190	176176	139139	203203	246246	165165	235235	183183	121121
Bra ,	208208	187187	000000	000000	000000	000000	000000	000000	000000	000000	000000
Bra ,	208208	191191	188190	176176	139139	203203	238246	165165	235235	183183	121121
Bra ,	208208	187187	190190	176176	139139	203203	238238	165165	235235	183183	121121
Bra ,	208208	191191	190190	176176	139139	203203	238238	165165	235235	183183	121121
Bra ,	208208	187191	000000	176176	137137	203203	238246	165165	235235	183183	121121
Bra ,	208208	191191	188188	176176	137139	203203	238246	165165	235235	183183	121121
Bra ,	208208	191191	184184	176176	139139	203203	246246	165165	235235	183183	121121
Bra ,	208208	191191	188188	176176	000000	203203	238238	165165	235235	183183	121121
Bra ,	208208	191191	190190	176176	139139	203203	246246	165165	235235	183183	121121
Bra ,	208208	187187	190190	176176	139139	203203	238246	165165	235235	183183	121121
Bra ,	208208	187187	190190	176176	139139	203203	238238	165165	235235	183183	121121
Bra ,	208208	191191	000000	176176	139139	203203	246246	165165	235235	183183	121121
Bra ,	208208	191191	190190	176176	139139	203203	246246	165165	235235	183183	121121
POP
Fin ,	208208	191191	188188	176176	139139	203203	238238	165165	235235	183183	121121
Fin ,	178208	193193	188188	176176	139139	203203	238238	165165	235235	183183	121121
Fin ,	208208	187187	188188	176188	141141	203203	238238	165165	235235	183183	121121
Fin ,	208208	187191	188188	176176	139139	203203	238238	165165	235235	183183	121121
Fin ,	208208	191191	188188	176176	139139	203203	238238	165165	235235	183183	121121
Fin ,	208208	191191	188188	176176	139139	203203	246246	165165	235235	183183	121121
Fin ,	208208	191193	188188	000000	000000	000000	000000	000000	000000	000000	000000
Fin ,	208208	191195	188188	176176	139139	203203	238238	165165	235235	183183	121121
Fin ,	208208	195195	188188	176176	139139	203203	238238	165165	235235	183183	121121
Fin ,	208208	195195	188188	176176	139139	203203	238238	165165	235235	183183	121121
Fin ,	208208	191191	188188	176176	139143	203203	238238	165165	235235	183183	121121
Fin ,	208208	193193	188188	176176	139139	203203	238238	165165	235235	183183	121121
Fin ,	208208	193193	188188	176176	139139	203203	238238	165165	235235	183183	121121
Fin ,	208208	193193	188188	176176	139139	203203	238238	165165	235235	183183	121121
Fin ,	208208	193193	188188	176176	141141	203203	238238	165165	235235	183183	121121
Fin ,	208208	193193	188188	176176	139139	203203	238238	165165	235235	183183	121121
Fin ,	208208	193193	188188	176176	139139	203203	238238	165165	235235	183183	121121
Fin ,	208208	193193	188188	176176	139139	203203	238238	165165	235235	183183	121121
Fin ,	208208	193193	188188	176176	139139	203203	238238	165165	235235	183183	121121
Fin ,	208208	000000	000000	176176	139139	203203	238238	165165	235235	183183	121121
Fin ,	208216	191191	188188	176176	139139	203203	238238	165165	235235	183183	121121
Fin ,	208216	191193	182188	176176	139139	203203	238242	165165	235239	183183	121121
Fin ,	208216	191195	188188	176176	139139	203203	238238	165165	235235	183183	121121
Fin ,	208216	191191	188188	176176	000000	203203	238238	165165	235235	183183	121121
Fin ,	216216	191191	188188	176176	139139	203203	238238	165165	235235	183183	121121
Fin ,	216216	191191	188188	176176	139139	203203	238238	165165	235235	183183	121121
Fin ,	216216	191191	000000	176176	139139	203203	238238	165165	235235	183183	121121
Fin ,	000000	191193	188188	176176	139139	203203	238238	165165	235235	183183	121121
Fin ,	000000	000000	000000	000000	139139	203203	238238	165165	235235	183183	121121
Fin ,	000000	000000	000000	000000	000000	203203	238238	165165	235235	183183	121121
Fin ,	000000	000000	000000	000000	000000	203203	238238	165165	235235	183183	121121
POP
Lov ,	216216	187187	188188	176176	139139	203203	238238	165165	235235	183183	121121
Lov ,	208216	187187	188188	176176	139139	203203	238238	165165	135239	183183	121121
Lov ,	208216	187187	188188	176176	139139	203203	238238	165165	235235	183183	121121
Lov ,	216216	187187	188188	176176	139139	203203	238238	165165	235239	183183	121121
Lov ,	216216	187187	188188	176176	139239	203203	238238	165165	239239	183183	121121
Lov ,	208208	187187	188188	176176	139139	203203	238238	165165	235235	183183	121121
Lov ,	216216	187187	188188	176176	141141	203203	238238	165165	235235	183183	121121
Lov ,	208216	187187	188188	176176	139139	203203	238238	165165	235235	183183	121121
Lov ,	208216	187187	188188	176176	139139	203203	238238	165165	235235	183183	121121
Lov ,	208216	187187	188190	176176	139139	203203	238238	165165	235239	183183	121121
Lov ,	208208	187187	188188	176176	139139	203203	238238	165165	235235	183183	121121
Lov ,	208208	187187	188188	176176	139139	203203	238238	165165	235235	183183	121121
Lov ,	208208	187187	188188	176176	139139	203203	238238	165165	235235	183183	121121
Lov ,	208208	187187	188188	176176	139139	203203	238238	165165	235235	183183	121121
Lov ,	208216	187187	188188	176176	000000	203203	238238	165165	235235	183183	121121
Lov ,	216216	187187	190190	176176	139139	203203	238238	165165	239239	183183	121121
Lov ,	208208	187187	190190	176176	139139	203203	238238	165165	235235	183183	121121
Lov ,	216216	187187	190190	176176	139139	203203	238238	165165	239239	183183	121121
Lov ,	000000	187187	000000	176176	139139	203203	238238	165165	235235	183183	121121
Lov ,	216216	187187	190190	176176	139139	203203	238238	165165	235235	183183	121121
Lov ,	216216	187187	190190	176176	141141	203203	238238	165165	235235	183183	121121
Lov ,	208208	187187	190190	176176	139139	203203	238238	165165	235235	183183	121121
Lov ,	216216	187187	000000	000000	000000	000000	000000	165165	000000	183183	121121
Lov ,	216216	187187	190190	176176	000000	203203	238238	165165	235235	183183	121121
Lov ,	208216	187187	190190	176176	000000	203203	238238	165165	239239	183183	121121
Lov ,	216216	187187	190190	176176	000000	203203	000000	165165	239239	183183	000000
Lov ,	216216	187187	190190	176176	139141	203203	238238	165165	235239	183183	121121
Lov ,	216216	187187	190190	176176	139139	203203	238238	165165	239239	183183	121121
Lov ,	216216	187187	190190	176176	139139	203203	238238	165165	239239	183183	121121
